# Supplementary material for: Natural Molecules in the Management of Polycystic Ovary Syndrome (PCOS): An Analytical Review
Source: Nutrients. 2021 May 15;13(5):1677. doi: 10.3390/nu13051677 (PMC8156462; doi:10.3390/nu13051677)
Supplement: Supplementary file 1 [file nutrients-13-01677-s001.zip]

Archive with 1 entries (1 files):
- nutrients-1197651 - Supplementary version 3.pdf
